# Supplementary material for: Assessment of facility-level antiretroviral treatment patient status utilizing a national-level laboratory cohort: Toward an understanding of system-level tracking and clinic switching in South Africa
Source: Front Public Health. 2022 Dec 15;10:959481. doi: 10.3389/fpubh.2022.959481 (PMC9798405; doi:10.3389/fpubh.2022.959481)
Supplement: Supplementary file 2 [file Table_1.XLSX]

## Sheet: Table 3-
	Facility-level retention definitions								Wide definition activity within NHLS system									Fac			System
	Total active in care at TLC	Visit-record retention		Laboratory record retention			Patient-record retention		Total active in care across all facilities	Visit-record retention		Laboratory record retention			Patient-record retention			Percent differnce lab minus			Percent differnce lab minus			Fac				system
Year	N	N	% total active in agreement by this measure	Added by NHLS	N	% total active in agreement by this measure	N	% total active in agreement by this measure		N	% total active in agreement by this measure	Added by NHLS	N	% total active in agreement by this measure	N	% total active in agreement by this measure		Lab-Vis	Lab-Pax outcome		Lab-Vis	Lab-Pax outcome		Visit	Lab	Patient		Visit	Lab	Patient
2007	3236	2301	0.711063	935	3125	0.965698	1773	0.547899	4839	2301	0.475511	2538	4757	0.983054	1773	0.366398		0.254635	0.4178		0.507543	0.616656		935	111	1463		2538	82	3066
2008	4838	3770	0.779248	1068	4631	0.957214	3211	0.663704	6651	3770	0.566832	2881	6488	0.975492	3211	0.482785		0.177966	0.29351		0.40866	0.492708		1068	207	1627		2881	163	3440
2009	6701	5632	0.840472	1069	6387	0.953141	4889	0.729593	8498	5632	0.662744	2866	8279	0.974229	4889	0.575312		0.11267	0.223549		0.311485	0.398917		1069	314	1812		2866	219	3609
2010	8572	7454	0.869575	1118	8160	0.951937	6508	0.759216	10572	7454	0.70507	3118	10337	0.977771	6508	0.615588		0.0823612	0.19272		0.272701	0.362183		1118	412	2064		3118	235	4064
2011	9956	8975	0.901466	981	9304	0.934512	8072	0.810767	11903	8975	0.754012	2928	11513	0.967235	8072	0.678148		0.0330454	0.123744		0.213224	0.289087		981	652	1884		2928	390	3831
2012	10531	9671	0.918336	860	9980	0.947678	9019	0.856424	12572	9671	0.769249	2901	12112	0.963411	9019	0.717388		0.0293419	0.0912544		0.194162	0.246023		860	551	1512		2901	460	3553
2013	10440	9591	0.918678	849	9714	0.93046	8974	0.859579	12743	9591	0.752649	3152	12218	0.958801	8974	0.70423		0.0117816	0.0708812		0.206152	0.254571		849	726	1466		3152	525	3769
2014	10471	9628	0.919492	843	9688	0.925222	9357	0.893611	13096	9628	0.735186	3468	12424	0.948687	9357	0.714493		0.00573011	0.0316111		0.2135	0.234194		843	783	1114		3468	672	3739
2015	10812	10055	0.929985	757	10353	0.957547	9697	0.896874	13525	10055	0.743438	3470	13163	0.973235	9697	0.716969		0.027562	0.0606733		0.229797	0.256266		757	459	1115		3470	362	3828
2016	11097	10518	0.947824	579	10530	0.948905	9785	0.88177	13939	10518	0.754573	3421	13556	0.972523	9785	0.701987		0.00108137	0.0671353		0.21795	0.270536		579	567	1312		3421	383	4154
2017	10802	10481	0.970283	321	10367	0.95973	9308	0.861692	13981	10481	0.74966	3500	13683	0.978685	9308	0.665761		-0.0105536	0.0980374		0.229025	0.312925		321	435	1494		3500	298	4673
Median	10440	9591	0.918336	860	9688	0.951937	8974	0.856424	12572	9591	0.743438	3118	12112	0.973235	8974	0.678148	Median	0.0293419	0.0980374		0.229025	0.289087		860	459	1494		3118	362	3769
Min	3236	2301	0.711063	321	3125	0.925222	1773	0.547899	4839	2301	0.475511	2538	4757	0.948687	1773	0.366398	Min	-0.0105536	0.0316111		0.194162	0.234194		321	111	1114		2538	82	3066
Max	11097	10518	0.970283	1118	10530	0.965698	9785	0.896874	13981	10518	0.769249	3500	13683	0.983054	9785	0.717388	Max	0.254635	0.4178		0.507543	0.616656		1118	783	2064		3500	672	4673
				This is informed by the TLC cross-tab sheet													average	0.0659656	0.151901		0.273109	0.339461
											%increased median	0.418299
											%increased median	0.333938
By dates
Median		2013	2012	2012	2014	2010	2013	2012	2012	2012	2012	2010	2012	2015	2013	2011
Min		2007	2007	2007	2007	2014	2007	2007	2007	2007	2007	2007	2007	2014	2007	2007
Max		2016	2016	2016	2016	2007	2016	2015	2017	2017	2017	2017	2017	2007	2016	2015
														flipped from Supp A
